# Supplementary material for: The effects of a second pregnancy on women’s brain structure and function
Source: Nat Commun. 2026 Feb 19;17:1495. doi: 10.1038/s41467-026-69370-8 (PMC12920768; doi:10.1038/s41467-026-69370-8)
Supplement: Supplementary file 4 — Source Data [file 41467_2026_69370_MOESM4_ESM.xlsx]

## Sheet: Figure1b
Group	Time	Extracted volumes from vertex-wise analyses
1= PRG2, 3 = CTR	1 = PRE, 3 = POST, 4 = POST1	left hemisphere	right hemisphere
1	1	55239	37089
1	3	54817	36286
1	1	58837	38353
1	3	57867	37857
1	4	57071	37081
1	1	63519	39158
1	3	61970	38252
1	4	62566	38367
1	1	63640	39032
1	3	62391	37838
1	4	60818	36917
1	1	58344	37113
1	3	57686	36339
1	1	53319	33812
1	3	52084	32699
1	4	52957	33464
1	1	69583	45081
1	3	66834	43188
1	4	68270	43546
1	1	59841	39640
1	3	58482	38250
1	4	58720	38606
1	1	75455	48632
1	3	73106	47251
1	4	75130	47375
1	1	61683	43550
1	3	61076	43276
1	1	64470	39002
1	3	62733	37907
1	4	63077	37936
1	1	61479	38737
1	3	60265	37719
1	4	61586	39117
1	1	59912	40751
1	3	58046	39267
1	4	58135	39806
1	1	56529	35682
1	3	54017	34098
1	4	54811	34652
1	1	53548	31818
1	3	52163	30761
1	1	57776	37035
1	3	56334	35861
1	1	63850	38714
1	3	62186	37766
1	1	61612	39923
1	3	59871	38897
1	1	61759	37880
1	3	59866	36379
1	1	67830	44613
1	3	65419	42618
1	4	66015	43468
1	1	71166	41923
1	3	68229	40722
1	1	65623	40083
1	3	61693	37868
1	1	58511	36530
1	3	57792	35541
1	4	57321	35604
1	1	61658	39592
1	3	58060	37104
1	1	66371	41930
1	3	65267	41535
1	4	66127	41448
1	1	53984	34051
1	3	52258	32783
1	1	66876	42946
1	3	61908	39717
1	1	57568	35730
1	3	56212	34741
1	1	65415	41244
1	3	64140	40268
1	1	62127	38293
1	3	59974	37004
3	1	67435	40452
3	3	70470	42725
3	1	59432	37865
3	3	60750	38673
3	1	62981	40283
3	3	65960	43649
3	1	50949	32424
3	3	51921	32985
3	1	63342	39125
3	3	63780	39660
3	1	57135	34015
3	3	58679	35254
3	1	58434	36806
3	3	61358	39579
3	1	56878	33201
3	3	59250	35037
3	1	57259	36971
3	3	59015	38188
3	1	52534	34529
3	3	54040	35838
3	1	64559	42090
3	3	68547	44181
3	1	66316	39210
3	3	71633	41707
3	1	63695	38447
3	3	64840	39176
3	1	68732	45939
3	3	68130	45657
3	1	65265	42596
3	3	65483	42831
3	1	67935	40916
3	3	68191	41199
3	1	58952	36861
3	3	58899	37039
3	1	62594	39278
3	3	62857	38930
3	1	72754	45165
3	3	73338	45169
3	1	59654	35917
3	3	59585	35958
3	1	62222	37373
3	3	62071	37210
3	1	56685	34389
3	3	56517	34248
3	1	71465	43986
3	3	71358	43545
3	1	55311	34987
3	3	55042	34772
3	1	58988	36242
3	3	58139	36029
3	1	56331	34580
3	3	55247	33588
3	1	63537	40937
3	3	62126	39548
3	1	66848	42227
3	3	66372	41787
3	1	55419	35331
3	3	53889	34515
3	1	71478	46086
3	3	70891	45479
3	1	59915	38285
3	3	60827	38032
3	1	58792	37840
3	3	58528	37692
3	1	61634	40531
3	3	60817	39754
3	1	66946	43156
3	3	65730	42772
3	1	63505	38711
3	3	64362	39199
3	1	58384	37393
3	3	59892	37849
3	1	61372	39118
3	3	62440	39978
3	1	63087	38648
3	3	62605	38405
3	1	60930	38373
3	3	60363	37730
3	1	69813	45521
3	3	70544	45117

## Sheet: Figure1d
Group	Time	Extracted volumes from vertex-wise analyses
2= PRG1, 3 = CTR	1 = PRE, 3 = POST, 4 = POST1	left hemisphere	right hemisphere
2	1	93792	79441
2	3	91940	78713
2	4	94126	79701
2	1	90578	73731
2	3	92095	75250
2	4	91880	74498
2	1	89506	74522
2	3	90227	74217
2	4	91572	75914
2	1	113606	95730
2	3	110460	93301
2	4	114790	96619
2	1	89178	74262
2	3	88651	74192
2	4	91286	76211
2	1	101914	87881
2	3	96677	82768
2	4	98520	84995
2	1	109944	93965
2	3	107103	90795
2	1	105777	84066
2	3	100182	79988
2	4	101774	81928
2	1	100763	87011
2	3	96547	84906
2	4	99612	87026
2	1	100478	82620
2	3	98309	80610
2	1	126390	101883
2	3	121293	96855
2	1	98837	84996
2	3	94517	81940
2	1	104459	88150
2	3	101742	85114
2	1	101226	81350
2	3	97136	77833
2	4	98506	78856
2	1	92480	78698
2	3	91642	78104
2	4	90609	77022
2	1	94483	79530
2	3	89340	75901
2	4	94465	79602
2	1	117809	98903
2	3	115472	99081
2	4	113921	97282
2	1	108827	91579
2	3	106761	88428
2	4	106355	87712
2	1	110893	93977
2	3	104166	87887
2	4	108593	91074
2	1	99191	84804
2	3	96305	80998
2	1	120489	104392
2	3	116733	100858
2	1	98953	79301
2	3	96357	77255
2	4	96332	77273
2	1	91558	79130
2	3	88528	76517
2	4	88733	78499
2	1	99160	86262
2	3	93458	80792
2	4	94270	80969
2	1	100423	79038
2	3	94931	75540
2	4	97991	78638
2	1	109550	87355
2	3	107788	85418
2	4	109355	87473
2	1	86878	75687
2	3	85945	73871
2	4	85912	73800
2	1	111815	93743
2	3	107657	90083
2	4	108955	91653
2	1	104661	92666
2	3	101697	90160
2	4	104050	91305
2	1	105729	88960
2	3	101319	85456
2	4	102614	86000
2	1	89433	77000
2	3	89511	75839
2	4	87462	74437
2	1	85073	72018
2	3	83465	70573
2	1	96694	81453
2	3	92698	78622
2	4	95597	80345
2	1	112072	93947
2	3	108936	92041
2	1	107590	90585
2	3	105269	87427
2	1	99555	83292
2	3	92913	78409
2	1	98972	82023
2	3	94029	77581
2	4	97453	80535
2	1	100206	85855
2	3	95928	81526
2	4	98505	83660
2	1	99447	81655
2	3	97324	80658
2	4	99707	81746
2	1	107038	91244
2	3	104569	88531
3	1	109810	90330
3	3	114101	94655
3	1	99472	83121
3	3	101217	84887
3	1	105344	85627
3	3	110539	91835
3	1	84690	71273
3	3	85611	72088
3	1	103194	85583
3	3	102868	86196
3	1	91584	77331
3	3	93861	79616
3	1	92549	77762
3	3	96825	82805
3	1	93711	74990
3	3	96924	78917
3	1	95488	79737
3	3	97725	81791
3	1	87362	73298
3	3	88580	75129
3	1	105104	88064
3	3	110389	91577
3	1	109532	90552
3	3	117835	95730
3	1	104182	85353
3	3	105513	87286
3	1	112849	100321
3	3	110593	99329
3	1	107799	92484
3	3	107946	93058
3	1	110914	89369
3	3	110904	89128
3	1	93900	78469
3	3	93928	79141
3	1	106109	91203
3	3	105605	90547
3	1	117780	98620
3	3	118557	98012
3	1	97885	81917
3	3	98075	82716
3	1	101086	82258
3	3	100522	81781
3	1	93343	78094
3	3	92569	76928
3	1	114122	95931
3	3	113993	94980
3	1	91137	75874
3	3	90511	75480
3	1	95063	78822
3	3	94056	78415
3	1	94905	76580
3	3	92486	74159
3	1	104459	88150
3	3	101742	85114
3	1	112562	91345
3	3	111112	90275
3	1	90795	76157
3	3	88157	74192
3	1	116884	99250
3	3	115985	98059
3	1	96941	81581
3	3	98307	81066
3	1	92959	78791
3	3	92738	78150
3	1	102342	85365
3	3	100921	84022
3	1	112821	91996
3	3	111036	91313
3	1	104350	87175
3	3	105766	88166
3	1	96808	81144
3	3	98823	82151
3	1	100067	85524
3	3	102063	87461
3	1	101624	86461
3	3	101068	85510
3	1	97280	83084
3	3	96440	81916
3	1	112851	100224
3	3	113381	99474

## Sheet: Figure2a
Group	Function value from PRonTo Classification
1= PRG2, 2=PRG1
1	-0.034
1	-0.152
1	-0.171
1	-0.205
1	-0.618
1	-0.303
1	-0.354
1	0.266
1	-1.486
1	-0.347
1	-0.124
1	-0.01
1	-0.359
1	0.31
1	-0.467
1	-0.652
1	-0.832
1	-0.377
1	-0.531
1	-1.43
1	-1.537
1	-0.561
1	-0.065
1	-0.318
1	0.363
1	-0.157
1	0.226
1	-0.213
1	0.452
1	-0.948
2	-0.26
2	-0.149
2	-0.035
2	-0.124
2	1.197
2	-0.474
2	1.553
2	0.825
2	-0.311
2	0.057
2	0.206
2	0.01
2	0.431
2	-0.657
2	0.371
2	1.491
2	0.724
2	0.686
2	0.324
2	0.117
2	0.195
2	1.014
2	-0.849
2	0.502
2	1.622
2	0.656
2	0.504
2	0.545
2	0.813
2	1.134
2	0.405
2	0.049
2	0.503
2	0.912
2	0.782
2	0.432
2	1.405
2	0.686
2	0.192
2	1.216

## Sheet: Figure2b
Group	Function value from PRonTo Classification
1= PRG2, 3=CTR
1	-0.37
1	-0.691
1	-2.736
1	-1.765
1	-0.099
1	-2.566
1	0.23
1	-0.061
1	-1.249
1	-1.24
1	-0.736
1	-0.814
1	-0.79
1	-0.483
1	-1.076
1	-0.817
1	-1.269
1	-1.607
1	-0.955
1	0.493
1	-0.723
1	-0.362
1	-1.623
1	-0.691
1	-0.488
1	-0.585
1	-0.354
1	0.645
1	-1.791
1	0.787
3	0.781
3	-0.232
3	1.055
3	1.341
3	1.068
3	1.152
3	0.358
3	-0.344
3	0.555
3	0.762
3	0.433
3	-0.35
3	0.664
3	0.631
3	-0.033
3	0.61
3	0.277
3	1.248
3	0.961
3	1.24
3	0.903
3	0.947
3	0.653
3	1.458
3	0.551
3	0.934
3	0.936
3	0.74
3	1.92
3	2.164
3	1.377
3	2.262
3	1.195
3	1.041
3	1.052
3	-0.8
3	0.535
3	1.62
3	1.066
3	1.934

## Sheet: Figure2c
Group	Function value from PRonTo Classification
2= PRG1, 3=CTR
2	-0.883
2	-0.974
2	-1.507
2	-0.727
2	-3.329
2	-0.539
2	-1.574
2	-1.607
2	-0.423
2	0.443
2	-1.177
2	-0.34
2	-1.398
2	0.215
2	-1.723
2	-1.596
2	-2.351
2	-1.187
2	-0.682
2	-0.809
2	-0.637
2	-2.879
2	0.222
2	-0.722
2	-1.113
2	-0.291
2	-1.436
2	-1.973
2	-2.318
2	-1.872
2	-0.539
2	-1.228
2	-2.268
2	-0.938
2	-1.727
2	-0.615
2	-1.45
2	-0.311
2	-0.202
2	-1.773
3	0.366
3	1.049
3	0.462
3	1.456
3	1.497
3	0.628
3	0.294
3	0.932
3	1.237
3	0.884
3	0.13
3	0.717
3	0.788
3	-0.252
3	0.948
3	0.554
3	1.241
3	0.876
3	1.263
3	0.708
3	0.818
3	1.254
3	1.951
3	0.653
3	0.818
3	0.875
3	0.796
3	1.516
3	1.285
3	1.111
3	1.475
3	1.406
3	0.996
3	0.603
3	-0.434
3	0.479
3	1.386
3	1.329
3	0.649
3	1.422

## Sheet: Figure3c
Network	Observed/Expected
	Overlap	Only CTR - PRG1	Only CTR - PRG2
Visual	0.8756	0.4471	0.86
Somatomotor	0.1618	0.5219	1.18
Dorsal Attention	0.8631	0.7519	1.52
Ventral Attention	1.1027	1.3265	1.18
Limbic	1.0184	1.1328	0.54
Frontoparietal	1.1441	1.4484	1
Default Mode	1.8811	1.7819	0.7

## Sheet: Figure4b
Group	L_SLFT_FA_POSTminPRE	R_CST_MD_POSTminPRE
1= PRG2, 2 = PRG1; 3 = CTR
2	0.008302	-4.6
3	0.052149	-5.4
3	0.028917	-0.8
2	-0.018871	2
2	-0.043747	1.8
3	-0.010445	1.1
3	-0.040576	2.2
3	-0.053484	-1.4
2	-0.073797	3.3
3	-0.010901	1.1
3	-0.017588	-0.5
3	-0.075119	-1.9
2	-0.025303	0.5
3	0.00634	0.5
3	-0.058613	-0.2
3	0.042798	-0.6
3	-0.052331	1.3
3	0.031697	1.9
2	0.075867	1.8
3	-0.062821	-0.7
3	0.032353	-1.3
3	0.030253	0.2
2	-0.046091	-0.2
3	-0.042716	-4
3	-0.05427	2.5
3	-0.002072	1
3	-0.018868	0.4
3	-0.010022	0.3
3	0.116972	-2.7
2	-0.08339	0.4
3	-0.012779	-1.2
2	-0.041318	-3.2
3	-0.124701	-1.6
2	-0.075966	-0.1
3	-0.037033	-0.8
3	0.049221	-0.4
2	0.056408	1.4
2	-0.14372	0
2	-0.090115	1.9
1	0.042461	-2.2
2	-0.118091	-2.8
3	0.011105	3
3	-0.031799	4
3	-0.051454	3.8
2	0.018193	-0.5
2	0.00606	-1.8
2	-0.069544	1.8
3	0.068717	-2.2
2	-0.186493	-1.8
1	0.002529	-3
2	0.040546	-0.5
2	-0.028745	-1.9
2	-0.09245	-1
3	-0.001205	-1.3
2	0.029447	-1.4
2	0.011112	-0.9
2	-0.050576	-0.3
2	-0.094237	-1.5
2	-0.02755	1.3
2	0.014762	-0.7
2	-0.020436	-1.9
1	0.052643	0.4
2	-0.053179	-1.2
2	-0.041518	-0.4
2	0.00441	2.1
1	0.108559	3.3
2	-0.036392	0.5
2	-0.094995	-1.6
3	0.021908	4.9
2	0.051739	-0.5
3	0.059295	0.5
3	-0.08256	-0.7
3	-0.005291	-1.3
2	-0.091514	-0.3
3	0.050732	0.5
2	-0.029586	2.6
1	0.006419	-1.7
1	-0.336846	-1.5
2	0.021213	-0.8
2	-0.038578	1.7
3	0.014638	-3.2
2	0.074199	-0.6
1	0.006398	-2.4
1	0.067879	-3.2
2	-0.092327	0.8
3	0.102875	0
3	0.0947	-2.1
1	0.028955	-1.2
1	-0.05261	0.3
1	0.005841	-1.5
1	0.089641	-3.3
1	-0.019191	-1.8
1	0.004054	-1
1	-0.000341	-2.4
1	0.144007	1.7
1	-0.073024	-1.5
1	0.04733	-5
1	-0.038788	-0.1
1	0.095913	-0.8
1	0.006267	-0.8
1	-0.1265	-2.8
1	-0.010046	-0.3
1	-0.053268	2.4
1	-0.012103	0.3
1	0.011134	0.2
1	-0.080142	-5.9
1	0.017958	-2.7
1	0.037958	-1
1	0.030733	-3.6
3	0.061441	0.2

## Sheet: Figure5b
Group	POSTminPRE_tCr	POSTminPRE_tCho	POSTminPRE_tNAA	POSTminPRE_Ins	POSTminPRE_Glu
1= PRG1, 2 = PRG2; 3 = CTR
3	-0.451011	-0.101296	0.0947796	-0.0537856	-0.764442
3	-0.531285	-0.153707	0.301204	-0.509307	-0.638197
1	-0.352292	-0.0592628	-0.717034	0.309522	0.120582
1	-0.13743	-0.0490868	1.80423	-1.76818	0.391487
3	0.143284	0.0740939	-0.0781196	0.396976	1.23897
3	-0.291358	-0.0824435	-0.518303	-0.00549352	-1.47194
1	-0.852947	-0.0555147	0.344267	-0.419341	-0.0629783
3	0.544469	0.127769	1.14299	-0.229718	0.447804
3	-0.288921	-0.0640057	-0.224662	-0.281506	-0.686007
3	0.057083	-0.0289634	-0.441163	0.586133	0.287988
1	0.963727	0.194891	0.407457	0.0383915	0.77
3	-0.878151	-0.275449	-0.465504	-0.764118	-1.29378
3	-1.11131	-0.17464	0.481108	-0.471488	-0.478346
3	-0.141565	-0.00213401	0.299519	0.0262505	0.811934
3	-0.0522001	-0.106052	-0.278489	0.621778	-0.343108
3	-0.0688095	0.0642667	1.10185	-0.101363	0.193831
1	0.647337	0.0728433	0.216013	0.646686	1.28267
3	0.529206	0.0767065	0.286794	0.479514	0.455991
3	0.0767687	0.184656	-0.0831893	-0.0234391	-0.602113
1	0.782985	0.347795	0.611166	1.40218	0.808351
3	0.654906	0.138298	0.473761	0.420248	1.46588
3	0.490795	-0.000724533	0.503713	0.394512	0.294769
3	0.428274	0.0340179	0.0413361	0.328746	-0.37084
3	0.904598	0.430192	0.286245	0.150508	1.12641
3	-0.0190945	0.0198454	0.0141608	0.302376	-0.360599
3	-0.267956	-0.132497	0.0918622	-0.123682	0.0544383
1	0.599852	0.104597	0.482165	0.429155	0.811243
3	-0.265885	-0.0527566	0.279188	-0.288222	-0.767789
1	0.333872	0.0628392	-0.267081	0.229801	-1.13597
1	1.0919	0.284654	0.907587	0.501547	1.29155
3	1.50352	0.526172	0.735377	0.950368	2.30508
3	0.488417	0.141455	0.44827	0.439506	1.42412
1	0.337694	0.180837	0.471029	0.362145	0.991895
1	0.710014	0.188375	0.0810104	0.522102	0.67285
1	0.484584	0.167098	-0.235066	0.223433	0.452989
2	1.18951	0.384341	0.504274	1.14652	1.77802
1	1.34651	0.302469	0.212137	0.826281	0.217684
3	0.870554	0.159431	0.485966	0.500344	1.34042
3	0.582488	0.167888	0.0758426	0.582225	0.912458
3	0.513605	0.136646	0.484118	0.217358	0.52483
1	0.311273	0.128634	0.499504	0.079479	0.132813
1	0.879959	0.295204	-0.476649	1.04513	-0.181967
1	0.788228	0.399577	-0.0559533	0.901468	0.37978
3	1.14321	0.245339	0.682535	0.442398	0.692832
1	-0.0692272	0.153099	0.916409	0.403011	0.0322291
2	1.58421	0.467096	0.829933	1.01493	1.79291
1	0.262907	0.0890892	-0.341159	-0.331703	-0.549178
1	0.58866	0.206026	-0.0169854	0.700006	0.828014
1	1.12226	0.378543	0.61314	0.932665	0.824447
3	0.450992	0.290723	0.414206	0.156635	1.55271
1	0.717476	0.185845	0.227539	0.647428	0.875318
1	0.109582	0.0948355	0.320241	-0.384096	0.048926
1	1.18175	0.341834	-0.174642	1.08934	1.07662
1	0.83672	0.237227	-0.40059	0.344586	-0.408076
1	0.772613	0.235885	0.180021	0.755143	0.754537
1	0.720942	0.339577	0.22895	0.888945	-0.437991
1	0.186213	-0.126408	0.185447	-0.561636	-1.27388
2	0.694834	0.151852	0.611741	0.395682	0.149253
1	0.207461	0.0610547	0.286548	0.399941	-0.728106
1	0.561051	0.235949	0.0644448	0.623602	0.275451
1	0.338372	0.0622352	0.109923	0.818271	1.01692
1	0.404904	0.147829	-0.347929	0.152591	0.257813
1	-0.0259314	-0.0689948	0.503462	0.200019	-0.171445
3	-0.797314	-0.253983	-1.04592	-0.0439596	-0.895012
1	-0.17312	-0.0766521	-0.428551	-0.124886	-0.887768
3	0.476547	0.145986	-1.0695	0.802968	0.399279
3	1.37594	0.370921	0.741996	0.999589	1.41813
3	1.18656	0.484278	0.217672	1.30242	1.33075
1	1.2168	0.323651	1.78262	0.0842793	0.184573
3	0.0419782	0.0511557	-0.0211215	-0.459457	-0.647986
1	-0.0837497	-0.0278327	0.166356	-0.216301	-0.703397
2	-0.163086	-0.0052345	-0.59802	0.0770951	-0.637901
1	0.797719	0.291501	-0.445325	0.0482219	0.661409
1	0.978578	0.253272	0.588105	0.725546	0.739101
3	0.609572	0.197785	-0.337708	0.400379	0.239606
1	1.46714	0.488295	0.272944	0.940894	1.81612
2	0.52013	0.159189	0.102548	0.605386	0.235326
2	1.81032	0.335841	1.24912	1.27193	1.7706
1	1.13418	0.399606	-0.840944	0.919832	1.13609
3	1.23947	0.471136	0.239156	-0.032253	1.18823
3	0.970164	0.128272	0.481358	0.105643	0.332924
2	1.21856	0.217533	0.857935	0.862398	0.845871
2	0.85022	0.173751	0.225428	0.515492	0.790076
2	1.19515	0.205371	-0.26286	0.329346	1.64818
2	1.07114	0.242257	0.39556	0.285885	0.961108
2	0.82476	0.363901	-0.176844	0.541982	0.502576
2	1.06621	0.277828	0.0941299	0.729679	0.752397
2	0.499525	0.125766	-0.708523	0.241915	-0.247818
2	0.573407	0.103271	0.422502	-0.0585795	-0.64913
2	-0.11984	-0.0925858	-0.0253829	0.13501	-0.85513
2	0.37452	0.270177	0.711653	0.725313	0.840196
2	1.01897	0.314125	0.311824	0.390934	0.682981
2	-0.548857	-0.0994691	-0.50743	-0.414498	0.211605
2	0.301809	0.083311	0.000982555	0.144452	-0.326216
2	0.768146	0.118788	-0.0619888	0.566114	0.264089
2	0.609265	0.332673	-0.116791	-0.0925043	0.457668
2	-0.307003	-0.198215	-0.0964361	-0.693693	-1.06493
2	0.135386	-0.0571132	-0.021124	0.437155	-0.212039
2	1.25735	0.191706	1.45289	1.44237	0.369668
2	-0.143873	-0.0871652	-0.585159	-0.890423	-0.915592
2	-0.420722	0.0744091	-0.784075	0.285671	0.540636
2	0.433511	0.0993411	-0.0701383	-0.309404	-0.108335
3	0.0513421	0.0792483	0.152136	-0.0679986	-0.262826

## Sheet: Supp.Figure3a
Group	Time	Extracted volumes from vertex-wise analyses
1= PRG2, 3 = CTR	1 = PRE, 3 = POST, 4 = POST1	left hemisphere	right hemisphere
1	1	55239	37089
1	3	54817	36286
1	1	58837	38353
1	3	57867	37857
1	4	57071	37081
1	1	63519	39158
1	3	61970	38252
1	4	62566	38367
1	1	63640	39032
1	3	62391	37838
1	4	60818	36917
1	1	58344	37113
1	3	57686	36339
1	1	53319	33812
1	3	52084	32699
1	4	52957	33464
1	1	69583	45081
1	3	66834	43188
1	4	68270	43546
1	1	59841	39640
1	3	58482	38250
1	4	58720	38606
1	1	75455	48632
1	3	73106	47251
1	4	75130	47375
1	1	61683	43550
1	3	61076	43276
1	1	64470	39002
1	3	62733	37907
1	4	63077	37936
1	1	61479	38737
1	3	60265	37719
1	4	61586	39117
1	1	59912	40751
1	3	58046	39267
1	4	58135	39806
1	1	56529	35682
1	3	54017	34098
1	4	54811	34652
1	1	53548	31818
1	3	52163	30761
1	1	57776	37035
1	3	56334	35861
1	1	63850	38714
1	3	62186	37766
1	1	61612	39923
1	3	59871	38897
1	1	61759	37880
1	3	59866	36379
1	1	67830	44613
1	3	65419	42618
1	4	66015	43468
1	1	71166	41923
1	3	68229	40722
1	1	65623	40083
1	3	61693	37868
1	1	58511	36530
1	3	57792	35541
1	4	57321	35604
1	1	61658	39592
1	3	58060	37104
1	1	66371	41930
1	3	65267	41535
1	4	66127	41448
1	1	53984	34051
1	3	52258	32783
1	1	66876	42946
1	3	61908	39717
1	1	57568	35730
1	3	56212	34741
1	1	65415	41244
1	3	64140	40268
1	1	62127	38293
1	3	59974	37004
3	1	67435	40452
3	3	70470	42725
3	1	59432	37865
3	3	60750	38673
3	1	62981	40283
3	3	65960	43649
3	1	50949	32424
3	3	51921	32985
3	1	63342	39125
3	3	63780	39660
3	1	57135	34015
3	3	58679	35254
3	1	58434	36806
3	3	61358	39579
3	1	56878	33201
3	3	59250	35037
3	1	57259	36971
3	3	59015	38188
3	1	52534	34529
3	3	54040	35838
3	1	64559	42090
3	3	68547	44181
3	1	66316	39210
3	3	71633	41707
3	1	63695	38447
3	3	64840	39176
3	1	68732	45939
3	3	68130	45657
3	1	65265	42596
3	3	65483	42831
3	1	67935	40916
3	3	68191	41199
3	1	58952	36861
3	3	58899	37039
3	1	62594	39278
3	3	62857	38930
3	1	72754	45165
3	3	73338	45169
3	1	59654	35917
3	3	59585	35958
3	1	62222	37373
3	3	62071	37210
3	1	56685	34389
3	3	56517	34248
3	1	71465	43986
3	3	71358	43545
3	1	55311	34987
3	3	55042	34772
3	1	58988	36242
3	3	58139	36029
3	1	56331	34580
3	3	55247	33588
3	1	63537	40937
3	3	62126	39548
3	1	66848	42227
3	3	66372	41787
3	1	55419	35331
3	3	53889	34515
3	1	71478	46086
3	3	70891	45479
3	1	59915	38285
3	3	60827	38032
3	1	58792	37840
3	3	58528	37692
3	1	61634	40531
3	3	60817	39754
3	1	66946	43156
3	3	65730	42772
3	1	63505	38711
3	3	64362	39199
3	1	58384	37393
3	3	59892	37849
3	1	61372	39118
3	3	62440	39978
3	1	63087	38648
3	3	62605	38405
3	1	60930	38373
3	3	60363	37730
3	1	69813	45521
3	3	70544	45117

## Sheet: Supp.Figure3b
Group	Time	Extracted volumes from vertex-wise analyses
2= PRG1, 3 = CTR	1 = PRE, 3 = POST, 4 = POST1	left hemisphere	right hemisphere
2	1	93792	79441
2	3	91940	78713
2	4	94126	79701
2	1	90578	73731
2	3	92095	75250
2	4	91880	74498
2	1	89506	74522
2	3	90227	74217
2	4	91572	75914
2	1	113606	95730
2	3	110460	93301
2	4	114790	96619
2	1	89178	74262
2	3	88651	74192
2	4	91286	76211
2	1	101914	87881
2	3	96677	82768
2	4	98520	84995
2	1	109944	93965
2	3	107103	90795
2	1	105777	84066
2	3	100182	79988
2	4	101774	81928
2	1	100763	87011
2	3	96547	84906
2	4	99612	87026
2	1	100478	82620
2	3	98309	80610
2	1	126390	101883
2	3	121293	96855
2	1	98837	84996
2	3	94517	81940
2	1	104459	88150
2	3	101742	85114
2	1	101226	81350
2	3	97136	77833
2	4	98506	78856
2	1	92480	78698
2	3	91642	78104
2	4	90609	77022
2	1	94483	79530
2	3	89340	75901
2	4	94465	79602
2	1	117809	98903
2	3	115472	99081
2	4	113921	97282
2	1	108827	91579
2	3	106761	88428
2	4	106355	87712
2	1	110893	93977
2	3	104166	87887
2	4	108593	91074
2	1	99191	84804
2	3	96305	80998
2	1	120489	104392
2	3	116733	100858
2	1	98953	79301
2	3	96357	77255
2	4	96332	77273
2	1	91558	79130
2	3	88528	76517
2	4	88733	78499
2	1	99160	86262
2	3	93458	80792
2	4	94270	80969
2	1	100423	79038
2	3	94931	75540
2	4	97991	78638
2	1	109550	87355
2	3	107788	85418
2	4	109355	87473
2	1	86878	75687
2	3	85945	73871
2	4	85912	73800
2	1	111815	93743
2	3	107657	90083
2	4	108955	91653
2	1	104661	92666
2	3	101697	90160
2	4	104050	91305
2	1	105729	88960
2	3	101319	85456
2	4	102614	86000
2	1	89433	77000
2	3	89511	75839
2	4	87462	74437
2	1	85073	72018
2	3	83465	70573
2	1	96694	81453
2	3	92698	78622
2	4	95597	80345
2	1	112072	93947
2	3	108936	92041
2	1	107590	90585
2	3	105269	87427
2	1	99555	83292
2	3	92913	78409
2	1	98972	82023
2	3	94029	77581
2	4	97453	80535
2	1	100206	85855
2	3	95928	81526
2	4	98505	83660
2	1	99447	81655
2	3	97324	80658
2	4	99707	81746
2	1	107038	91244
2	3	104569	88531
3	1	109810	90330
3	3	114101	94655
3	1	99472	83121
3	3	101217	84887
3	1	105344	85627
3	3	110539	91835
3	1	84690	71273
3	3	85611	72088
3	1	103194	85583
3	3	102868	86196
3	1	91584	77331
3	3	93861	79616
3	1	92549	77762
3	3	96825	82805
3	1	93711	74990
3	3	96924	78917
3	1	95488	79737
3	3	97725	81791
3	1	87362	73298
3	3	88580	75129
3	1	105104	88064
3	3	110389	91577
3	1	109532	90552
3	3	117835	95730
3	1	104182	85353
3	3	105513	87286
3	1	112849	100321
3	3	110593	99329
3	1	107799	92484
3	3	107946	93058
3	1	110914	89369
3	3	110904	89128
3	1	93900	78469
3	3	93928	79141
3	1	106109	91203
3	3	105605	90547
3	1	117780	98620
3	3	118557	98012
3	1	97885	81917
3	3	98075	82716
3	1	101086	82258
3	3	100522	81781
3	1	93343	78094
3	3	92569	76928
3	1	114122	95931
3	3	113993	94980
3	1	91137	75874
3	3	90511	75480
3	1	95063	78822
3	3	94056	78415
3	1	94905	76580
3	3	92486	74159
3	1	104459	88150
3	3	101742	85114
3	1	112562	91345
3	3	111112	90275
3	1	90795	76157
3	3	88157	74192
3	1	116884	99250
3	3	115985	98059
3	1	96941	81581
3	3	98307	81066
3	1	92959	78791
3	3	92738	78150
3	1	102342	85365
3	3	100921	84022
3	1	112821	91996
3	3	111036	91313
3	1	104350	87175
3	3	105766	88166
3	1	96808	81144
3	3	98823	82151
3	1	100067	85524
3	3	102063	87461
3	1	101624	86461
3	3	101068	85510
3	1	97280	83084
3	3	96440	81916
3	1	112851	100224
3	3	113381	99474

[truncated: 3 more sheets: Supp.Figure4, Supp.Figure5, Supp.Figure8b]
